# Supplementary material for: A HSV1 mutant leads to an attenuated phenotype and induces immunity with a protective effect
Source: PLoS Pathog. 2020 Aug 10;16(8):e1008703. doi: 10.1371/journal.ppat.1008703 (PMC7440667; doi:10.1371/journal.ppat.1008703)
Supplement: S1 Table — (XLSX) [file ppat.1008703.s003.xlsx]

## Sheet: Sheet1
S1 Table: Primers used for the copies confirmation of Us3, Us11 and Us12 genes
Primer name	Assay	Genomic target	Primer sequence (5' to 3')
Us3-DF1	PCR reaction	Us3	CGCCGTTGACTACATTCA
Us3-DR1	PCR reaction	Us3	GTTGGTGTCGATGGTTCC
Us3-DF2	PCR reaction	Us3	GAACCATCGACACCAACG
Us3-DR2	PCR reaction	Us3	GATGCGGGTGATCTGACT
Us11-DF1	PCR reaction	Us11	GCGACCCAGATGTTTACT
Us11-DR1	PCR reaction	Us11	GGCTTCGAGATCGTAGTG
Us11-DF2	PCR reaction	Us11	ATCTCGAAGCCATCTGAAG
Us11-DR2	PCR reaction	Us11	GCGTATGCTCCATGTTGT
Us12-DF1	PCR reaction	Us12	GCGACCCAGATGTTTACT
Us12-DR1	PCR reaction	Us12	CTTCAGATGGCTTCGAGAT
Us12-DF2	PCR reaction	Us12	CTCGAAGCCATCTGAAGC
Us12-DR2	PCR reaction	Us12	GCGTATGCTCCATGTTGT
