# Supplementary material for: A HSV1 mutant leads to an attenuated phenotype and induces immunity with a protective effect
Source: PLoS Pathog. 2020 Aug 10;16(8):e1008703. doi: 10.1371/journal.ppat.1008703 (PMC7440667; doi:10.1371/journal.ppat.1008703)
Supplement: S2 Table — (XLSX) [file ppat.1008703.s004.xlsx]

## Sheet: Sheet1
S2 Table: Primers used for q-RT-PCR of confirmatory assay of RNA sequencing
Primer name	Primer sequence (5' to 3')
GAPDH-MF	AGGTCGGTGTGAACGGATTTG
GAPDH-MR	TGTAGACCATGTAGTTGAGGTCA
IRF9-MF	TGTCTGGAAGACTCGCCTAC
IRF9-MR	GCAACATCCATACGACCTCTCT
TAP1-MF	GGTTCTCTTGATTCTCTCTTGCC
TAP1-MR	GTTGCGGGTGAAGCTAGGA
IRF7-MF	GCGTACCCTGGAAGCATTTC
IRF7-MR	GCACAGCGGAAGTTGGTCT
STAT1-MF	TCACAGTGGTTCGAGCTTCAG
STAT1-MR	CGAGACATCATAGGCAGCGTG
STAT2-MF	GTTACACCAGGTCTACTCACAGA
STAT2-MR	TGGTCTTCAATCCAGGTAGCC
DDX58-MF	CAGATCCGAGACACTAAAGGGA
DDX58-MR	TCCTCATCAGCCTTGCTTTCA
IFIT1-MF	GCCTATCGCCAAGATTTAGATGA
IFIT1-MR	TTCTGGATTTAACCGGACAGC
CCL2-MF	TAAAAACCTGGATCGGAACCAAA
CCL2-MR	GCATTAGCTTCAGATTTACGGGT
CD40-MF	TGTCATCTGTGAAAAGGTGGTC
CD40-MR	ACTGGAGCAGCGGTGTTATG
CXCL9-MF	GGAGTTCGAGGAACCCTAGTG
CXCL9-MR	GGGATTTGTAGTGGATCGTGC
CXCL10-MF	CCAAGTGCTGCCGTCATTTTC
CXCL10-MR	GGCTCGCAGGGATGATTTCAA
TLR9-MF	ATGGTTCTCCGTCGAAGGACT
TLR9-MR	GAGGCTTCAGCTCACAGGG
TNFα-MF	CTGAACTTCGGGGTGATCGG
TNFα-MR	GGCTTGTCACTCGAATTTTGAGA
CD14-MF	ACTTCTCAGATCCGAAGCCAG
CD14-MR	CCGCCGTACAATTCCACAT
NFKBIA-MF	TGAAGGACGAGGAGTACGAGC
NFKBIA-MR	TGCAGGAACGAGTCTCCGT
TLR4-MF	ATGGCATGGCTTACACCACC
TLR4-MR	GAGGCCAATTTTGTCTCCACA
CCL4-MF	TTCCTGCTGTTTCTCTTACACCT
CCL4-MR	CTGTCTGCCTCTTTTGGTCAG
CCR1-MF	ACTGCTGTAAGAGCCTTTGGG
CCR1-MR	AGCACCAGAATCACTAGGACA
IL1A-MF	TCTATGATGCAAGCTATGGCTCA
IL1A-MR	CGGCTCTCCTTGAAGGTGA
IL12A-MF	CTGTGCCTTGGTAGCATCTATG
IL12A-MR	GCAGAGTCTCGCCATTATGATTC
CXCL13-MF	GGCCACGGTATTCTGGAAGC
CXCL13-MR	GGGCGTAACTTGAATCCGATCTA
ZBP1-MF	AAGAGTCCCCTGCGATTATTTG
ZBP1-MR	TCTGGATGGCGTTTGAATTGG
ISG15-MF	GGTGTCCGTGACTAACTCCAT
ISG15-MR	TGGAAAGGGTAAGACCGTCCT
OAS1a-MF	GCATCAGGAGGTGGAGTT
OAS1a-MR	CCGTGAAGCAGGTAGAGA
IGH-MF	GTCTGAGGTAGTTGGCATT
IGH-MR	AGTGGTGGTCTTGAGGAA
IKBKA-MF	GGTTTCGGGAACGTCAGTCTG
IKBKA-MR	GCACCATCGCTCTCTGTTTTT
AICDA-MF	AAGGGACGGCATGAGACCTA
AICDA-MR	CCAGACTTGTTGCGAAGGTG
HSPA1A-MF	TGGTGCAGTCCGACATGAAG
HSPA1A-MR	GCTGAGAGTCGTTGAAGTAGGC
HSPA8-MF	TCTCGGCACCACCTACTCC
HSPA8-MR	CTACGCCCGATCAGACGTTT
